# Supplementary material for: A new juvenile Yamaceratops (Dinosauria, Ceratopsia) from the Javkhlant Formation (Upper Cretaceous) of Mongolia
Source: PeerJ. 2022 Apr 5;10:e13176. doi: 10.7717/peerj.13176 (PMC8992648; doi:10.7717/peerj.13176)
Supplement: Supplemental Information 2 [file peerj-10-13176-s002.txt]

xread
257 42
Lesothosaurus	00?0??0???00?0?00000?010?000??000000??0??0100000000100??0???01000?000?1??000000?00?000000000????00?00???00100?00???0??01000?001001000010001?000?0000000001000??00000000??000000010?000000??00000??0??????0?000???00?0000?00?000?0?0001?????000000???0000000?1?0?0
Hypsilophodon	00000?0???00?0??0000?01010000?000?00??0000100000000000??00??01000?0000?010?0000001000000???010??10000??100?0010001000?00000?????????0?10?0??000??00000000?0000?0000??00??000000000?00?010000000000000000?0?0?000000?0000000?00000000100?0??0010002000000011011000
Stegoceras	00000?0???00?0??0000?000100000011000??00000??000011020??00??0??1010000?010?0?0001100?0000000101000?01??00010?1000000?0010001???????00000000010?100000100?10001000001?00??000000000?0?0000????????1??0?0????010??000?00???02?0???0010001?0?????1102000101101010000
Yinlong	010010100000????01?0?1?01000?0001010??00?0100001000200??00?10101000000011100000010101??010?0110011001??1001100?0200???000???001001010010000?000??0?00000010001?0001101?1?1000?0?11?0???00000010?001001000??000??00000000000?00000010010?0??0101010122111111000111
Chaoyangsaurus	?1??101?011????????0?0?00??1?20??????????00??01????220??00???????0???????100000?1?2???00000011?????????????????1????????????00?00?001010000?100?00000?000?0001000001?1110111000011?000001???0100?????????????0??????????????????00?0??????????1010122?111110????1
Xuanhuaceratops	?????????????????????0??0??1??0?????????????????????2??????????1?????????1000?0?1?2????????????????????????????????????????????0???21?10?0??10????????????00?????????111?1?2?00?10?00000000????0??2????????0?00??????????????0????????????????1?????2???1??00????
Psittacosaurus_sinensis	1100101000?0????1100??10011202000000??1??00??0000?02010000?0000000000001000110?000001??0??????001000100100100????????1??????0000001?101010??0000001?100000?10??000000?0??1?3??0?10?0????0???01??????0??????1???10????0????0?00000002010?0?????00111020?11?10?0?1?
Psittacosaurus_mongoliensis	110010100000?0??1110?110011212000000??01100??0100002010100?0000000000000000010?00000??0?00?01000?0?01001001001?10000000110?10000000?100110???00??000000001010100000001010103?00010?000000?00010?0?10???0???0002100?000?0000?000?0002010?0?????00111020111?101101?
Liaoceratops	?1001011?010?0??0?111110000100000110??10001010001000010110?10100111110??1001000011?0110000011101110110?10001000111100111011010101100101101?0000110110001020000010110010101000002200011001???????????????????????????????????????000011??0??11001000020102111????1
Auroraceratops	110010111?10?0??11[0 1]11100000100001010??0000100000100121010101010110011001101100001100110001011121110110?102010011?0110011000010111101101001?0000110110000001010000010110111000002210011011010111011[2 3]01110011000000100000010[0 1]?00000000011?0??1101100022010211111011
Archaeoceratops	110010111110?0??00?111200001000????0?????010000000021101010101?0100?10?11011?00??00?????????11??110?10?????1?111101??111???01011110?101001??000??01110010?1010000011?100011010011100110?1000?????110???0?????????????0??1??1?000000010??0??11011000220102111??111
Yamaceratops	11011011011?????1101110000010?0??11???001010100110021101010101001?01101110120000100011000101112?11011011?0?1?1?1101?0?110000101?11111000111?000100110001101000010000010??1110001210011011??????0??20141?1????????00??0???0[0 1]?000?0000011????01001000220102?11??111
Ajkaceratops	?????011?110?0???0????1??001??0?????????1????1??????????????????????????????????????????????????????????????????????????????1?1?02?????????????????????????????????????????3?????????????????????????????????????????????????????????????????????????????????????
Asiaceratops	?????11???10?????0????20???1??0??????????01???????????????????????????????????????????????????????????????????11?00???????????????01101?????00?????????00?1000?????????????3?000?0001?011???????????1????????1????????????????0?0???????????????????2?????11?????
Koreaceratops	????????????????????????????????????????????????????????????????????????????????????????????????????????????????????????????????????????????????????????????????????????????????????????????????????14110????????????????0?1?001??????1??????????????????????????
Cerasinops	1?????????1????????????????????00100?????0????0??0?2?11111?10110??0?11???0110111100?1?????1?11?1121111110?0?0111111?1?110??1??????0??????11??????0[1 2]101011?100000111??1?11101?003211011?01???1?10?0??1?1??1101000010?00???00?0000?00?1???????1?11000220?02?1111???
Montanoceratops	1?????????1??????????1?0???1???????????0?010??00?0??0101010101101?0111??1?12?1?0101??????????????2?110???????011220?0011???0??????0?1?10111?001?001100110?1000100110?101110???03?1?011??101111200130141??120000????0000000000000000???1????0??11000220?02???1?01?
Leptoceratops	1110101110?0????00010101000111010000??0??11110000002010101010110100110011012000010001110?121?12112011001020100?1120100110??0101111021000111?00110011001101100000101011011113?00321101101101?1110101?110111201000001000??002?00000000001?0??01001000220102?110001?
Prenoceratops	?1?1??11??10?????0?0?1211001??000100??00?111?001?002011101010100??01100??01101011??0??????2?????121?10???????011220?????????10111112100011??01???01100110?10010?????11001113?0032110110?1???????????????????????????????????????0000????0??0??1100022010??11?????
Udanoceratops	1???01111010?0??10?00?2?0001??000?00???0?1???00????20101?1?1?????????????011011??????????????????????????????????????????????????1121?002???00??001?01?10?10001?1110?1?01113?002211011?11??????0????12??1??01??0011???????0??????0?0????0???10?000020??02?11??01?
Helioceratops	????????????????????????0?????????????????1??????????????????????????????????????????????????????????????????????????????????????111101011??00???01?001???????????????????????0121001?0?1????????????????????????????????????????0????????????????????????11?????
Zhuchengceratops	1????????????????????????????????????????1?????????2????0???????????????10?1?????????????12?????????????????????????????????1?11?11110002?110011001100?100100010?0101101111??0032110110?1?10??101???????????????????????????????00????????????????????102?11?????
Unescoceratops	?????????????????????????????????????????????????????????????????????????????????????????????????????????????????????????????????102?0001111021?????11????????????????????????0?2100?????????????????????????????????????????????0????????????????????????11?????
Gryphoceratops	??????????????????????????????????????????????????????????????????????????????????????????????????????????????????????????????????????00?1??0?????1?11???????????????????????00????0??0??????????????????????????????????????????0???????????????????????????????
Graciliceratops	1????????????????????????????????????????????????????101?1?1??????1?10??101100?011????1????0?12?????101??20?0??1???1?????????????????????1??000??01?00010?100?0?0????1?1?????????1?????????????0?12????????10?20????????????0001?00???????????????0220102?1101???
Protoceratops_helleni	?110001010?0?0??11?1111?100100020?0101???011100?00020101011101001011101110?20001100???1?111?1121?302111101010??11010??11?0??1111111???1021??000??01?00?10?1000?01110?10???1??00?2?0?100?1???????????????????????????????????????000011??0??010010202?0102?11?????
Protoceratops_andrewsi	111100101010?0??11011120000101010001011010111000000201010111010010101001102200011000011011111121130211110101001110100011001011111101110011110001101100011110000011101101011110022100110110?010101020141111001010000?0010002??0100000111?0??0100102022010211110011
Bagaceratops	?1011?11?010?0??10?1110100010?020?0100?0?01101001002010101110100101??00110220001100011????111120120?11?10??1??1110101?11????1011?10??11011?0?0011?1?0001021000?0101011??0113?00?210?1?011???????????????????????????????????????11??11??0??010010002201?2?11?????
Magnirostris	?1?1?0101010?0??11011101000102020001001?101001000?02110111110??0?????????0210???10100?10111?11??????????????????1???0?1?????1111110?110001?0000?10110?0101101000001??10??113??0?210?1??01???????????????????????????????????????11?000??0??010010002???02?11?????
Zuniceratops	???0?1110?10?0???0????1?1??0??100?00?????0???20??112?201011111?0????????2??????110???????????????4??1?11??0??101201?????????101022?1111011??000??02?0011??10000?0???1????103?011210011?11????????11?0??????1?0?0?????????1??????000000100????00102022??0??1110???
Turanoceratops	??????????????????????????????????????0??0??????????????????11???????????????????????????????????4??????????????????????????1?1?2????????????????????????????????????????????111211110?11?????????????????????????????????????????????????????????????????11?????
Diabloceratops	?1110?11???1100010010?11101010120?0100???00??2010112?2010111110021111011201100010001??1?11200121?4?2111011011?2110100101?1?1???????????????????????????????????????????????3??112??11??11???????????????????????????????????????0?0010?0101110010002201???11?????
Centrosaurus	1111111111111000100101011?1001120?0200?1?00??0010112220101111100211010112012?0?11001???1????0?2104?2111011011021101???0111?11010220??110010?0001012101010?1000001010?1010103?11120?1101?111?21210?31000110?1?12000011111213?111000011000111?1001000220100?111011?
Chasmosaurus	1111101110110111?0?1112?1010?1120?0210?1?00??001011202010111110021101011201100011001??????????21?4?21110130110??201???01????1?10220?111001??000??121010102100000?00001010103?11????1??1??1112121?031?????0???1201001?111213?111?00011?01000?1001000210?00?111111?
Triceratops	11110011111101111?00010000101112000210?1100?1001011202010111110021101011201100011001?111112?012104?211001301112110101101102110112201111001??00??01210101??1000?0??000101?103?11120?110111111212????1?????0??????1???1111213??11?00011001000?1001000210100?111111?
Styracosaurus	11111?11???1100010010101?01001120002000??00??00?0112?201011111012110101120?1?0?11?01????????0?2104??111011011????????????????????2???11001??000??12?0101?11000?0???0?????103?11????11?1?111121211?3100???0?01120000??1???13?111?00011000111?1001000220?00???1011?
Aquilops	?100101111?0?0??10?1111010?10?0?00?0??0??0100000?011?1010??101001???????1??????????00????????1??1???????????????????????????1?1?1101110??1??000???????????????????????????100001210011??1???????????????????????????????????????0000?1?????1110100???????111????1
Mosaiceratops	?1??101101?0?0???0?1112?0101010????0?????010?00????1?20100?10000?00000??1011100?????1??????????????01????????1?1?0??????????1?10110?1?00011?000??01?0001111010?1001101???113?0002?00??0?0??????0?0??10???????????????0???00?000?000101??0??110110002???02?11??01?
Hualianceratops	???????????????????????00????????????????01?0?0????120??00???1?10???????1?00000?10??????????????????????????????????????????0000?10100102000100?000?0000????????0?110????????00?00?00???0????????????????????????????????????00??01?01??????1010111221????0??????
Ischioceratops	??????????????????????????????????????????????????????????????????????????????????????????????????????????????????????????????????????????????????????????????????????????????????????????????????30121??????????????0???00?0?????????1???????????????????????01?
Stenopelix	??????????????????????????????????????????????????????????????????????????????????????????????????????????????????????????????????????????????????????????????????????????????????????????????????1000?0????????000??00?11??1000??????0??????????????????????001?
Ferrisaurus  ???????????????????????????????????????????????????????????????????????????????????????????????????????????????????????????????????????????????????????????????????????????????????????????????????????????0???0?11??????????000?????????????????????????????????
;


proc /;
comments 0
;
