# Supplementary material for: A new juvenile Yamaceratops (Dinosauria, Ceratopsia) from the Javkhlant Formation (Upper Cretaceous) of Mongolia
Source: PeerJ. 2022 Apr 5;10:e13176. doi: 10.7717/peerj.13176 (PMC8992648; doi:10.7717/peerj.13176)
Supplement: Supplemental Information 3 [file peerj-10-13176-s003.csv]

taxon	FAD	LAD
Ajkaceratops	86.3	83.6
Aquilops	108.5	104
Archaeoceratops	112	105
Asiaceratops	100.5	96.24
Auroraceratops	112	105
Bagaceratops	83.6	72.1
Centrosaurus	76.4	70.6
Cerasinops	80	76.5
Chaoyangsaurus	154	137
Chasmosaurus	75.3	74.8
Diabloceratops	80.63	77
Gryphoceratops	85.23	83.6
Hualianceratops	162.2	159.7
Hypsilophodon	130	114
Ischioceratops	77.3	73.5
Leptoceratops	68	66
Lesothosaurus	201.03	199.3
Liaoceratops	125.76	124.12
IVPPV12513	83.6	72.1
Montanoceratops	69.4	69.2
Mosaiceratops	92.88	77.85
Prenoceratops	75	75
Protoandrewsi	76.38	72.1
Protohelleni	83.6	72.1
Psittacomongoliensis	125	100.5
Psittacosinensis	121	119
Stegoceras	76.38	72.1
Stenopelix	145	139.8
Styracosaurus	75.3	74.8
Triceratops	68	66
Turanoceratops	92.9	89.77
Udanoceratops	76.38	72.05
Unescoceratops	75.8	75.8
Xuanhuaceratops	152.57	145.1
Yamaceratops	86.3	72.1
Yinlong	162.2	159.7
Zhuchengceratops	77.3	73.5
ZPALMgDI156	100.5	83.6
Zuniceratops	92.9	89.8
Ferrisaurus	68.2	67.2
