# Supplementary material for: A new juvenile Yamaceratops (Dinosauria, Ceratopsia) from the Javkhlant Formation (Upper Cretaceous) of Mongolia
Source: PeerJ. 2022 Apr 5;10:e13176. doi: 10.7717/peerj.13176 (PMC8992648; doi:10.7717/peerj.13176)
Supplement: Supplemental Information 4 [file peerj-10-13176-s004.txt]

xread
350 71
Yinlong_downsi	01002???100?01100?00???????????0????????000?0??0100??????00000?????0????000?00?010???????????0??00??00????00000???0?000???????0000001?1020??00000???????10????????????????????????????????????????????1??0?0???00?00??0000?0000??0?0??010?0???1000?000?00000???00?010001000?1??00000?0?00001001000000??????0?????0?0??00??????????0??????00???????00?1?00?????
Chaoyangsaurus_youngi	11??3??01?0??00??????????????????1????????????????0??????01???????????????0?????1????????????0??1???00?????0???????????????????????????????????????????????????????????????????????????????????????????????0???10???????00?0000???????0???0????100?01???0000???00?010000000?11?00000?0000100??0000000?0?0??????????????0??????????????????????????????????????
Hualianceratops_wucaiwanensis	??????????????????????????????????????????????????0???????????????????????0????010???????????0??1???00?????0?????????0???????????00????????????????????????????????????????????????????????????????????????????????????????????????0??0???0????100?010??0000??????01??0??0?????000???000?00????00?????????????????????????????????????????????????????????????
Xuanhuaceratops_niei	????0?????????10??????????????????????????????????0?????????????????????????????1??????????????????????????0??????0???????????????????????????????????????????????????????????????????????????????????????????????????????????????????????????1100??10?????????????100??0???11000000?00000011??000000???0??????????????11?????00????????????????????????0?????
Psittacosaurus_lujiatunensis	11100?001?0??00??????????????????1?????????10?????0??????101?0????????????0????000???????????0??1???10?????1??????0?000???????00000?1?1020???00?????????0????????????????????????????????????????????00??0?0???10?0??0000000000??00???0???0???1110?000??0000???00?000000000?10000000?0000000??000???0?0????0?????0?0???01?????00??0?????000???????00?0?00?????
Psittacosaurus_mongoliensis	11103?101?0??00??????????????????1?????????10?????1??????011??????????????0????000??????????????1???10?????1??????0?0010??????00000?1?1??????????????????????????????????????????????????????????????01??0?0???10?0??0011000101??010??0???0???1101?000??1?00??????000001000?10000000?0000?0???0000000?0?0??????0?0?00?011?????01??0?????00????????00?0?00?????
Psittacosaurus_sinensis	11103???1?0??00??????????????????1??????????0?????1??????001??????????????0????000??????????????1??????????1??????0??0????????00000?1???????????????????0??????????????????????????????????????????????????????????????0?0???00????0??0?0?0???1100?000?11?00??????00000100????0000?0?000?00???000??00?0????????1?0?000??????????????????????????????????????00
Mosaiceratops_azumai	11101???1?1??00????????????????????????????00????1???????001??????????????0????000??????????????1??????????0??????0??0?????????0100?????????????????????0??????????????????????????????????????????????????????10?????????????????????0???1????1?0?100?0???????0??00111110?????01?0????000??????????????0??0????????????????????????????????????0??????00?0?00
Liaoceratops_yanzigouensis	11102?101?1??121?????????????????1?????????10????11??????010??????????????0????000??????????????0??????????0??????0?01????????00100?1???????????????????0????????????????????????????????????????????01??0?0???10?1??0110000100??111??0?1?0???1101?100?01000???00?001010000?10001001?10000??00110??????????????????????????????0????????????????0????????????0
Yamaceratops_dorngobiensis	11102?001211110?11???????????????100????11100????1111??00000???????????????100?000?????????101100??0110000?01000000??12???????00100?1??????????1?00?????0????????????????????????????????????????????01??0?1???10?1??0110000100??1110??110100?11000100?11000???01000111010??1000210111100?0110010???????0??0???2?0?13???????????????????0???????000???100?0?00
Auroraceratops_rugosus	1?102?00?????121?????????????????1?????????00????11??????000??????????????0????000??????????????1??????????0??????0?0?????????00100?1???????????????????0????????????????????????????????????????????0???0?1???10?1??001?0?0100??111??0?1?1????100?100?11000???0??001110100?10001101?1?000??00110?????????????????????????????????????????????????????????????
Archaeoceratops_oshimai	11100?001?1??121?????????????????1?????????00????11??????000??????????????0????000??????????????1??????????0??????0?0?????????00100?1???????????????????0????????????????????????????????????????????01??0?1???10?1??001?0?0100??111??0?1?1????100?100?11000???0??0001101???10001100?1?0000?001100000?0?0?00???0?0??00??????????????????????????0?0????00???00
Aquilops_americanus	1?102???1?1??121????????????????????????????0????11??????000??????????????0????000??????????????1?????????????????0??????????????????????????????????????????????????????????????????????????????????????0???????????????0????????????0?10110?100?0100?1??????????????????????001101?10000??00000?????????????????????????????????????????????????????????????
Gryphoceratops_morrisoni	?????????????????????????????????????????????????????????????????????????????????????????????????????????????????????????????????????????????????????????????????????????????????????????????????????????????????????????????????????????0????2??0?000???0?????????????????????0???????0?00???????????????????????????????????????????????????????????????????
Zhuchengceratops_inexpectus	1??????1??????????????????????????????????????????1??????1??????????????????????????????????????????????????????????????????????????????????????????????????????????????????????????????????????????????????????????????100111?????1??1??0110?2110?000?010110???1?1000000?1?100?2111?11020??????1???101?1??01???00?1??????????????0??????0??????????????0?????
Helioceratops_brachygnathus	?????????????????????????????????????????????????????????????????????????????????????????????????????????????????????????????????????????????????????????????????????????????????????????????????????????????????????????????????????????01???1100?100?11000???????????????????02100?110000????10?????????????????????????????????????????????????????????????
Koreaceratops_hwaseongensis	????????????????????????????????????????????????????????????????????????????????????????????????????????????????????????????????????????????????????????????????????????????????????????????????????????????????????????????????????????????????????????????????????????????????????????????????????????????????????310????????????????????????????????0????00
Asiaceratops_salsopaludalis	??????????????21?????????????????1???????????????1???????0?????????????????????????????????????????????????0??????????????????????????????????????????????????????????????????????????????????????????????????????0???????????????????????????110???00?1??????????????001?????00?000??10000?????0??????????????????1????1????????????????????????????????????0
Cerasinops_hodgskissi	1???1???????????????????????????????????????0????11??????0????????????????0?????00??????????????0????0????1???????0?01?????????0100?1????0?????1????????0????????????????????????????????????????????1???1?1???11?0??0?1???????????1???????????1???????01000????1??0?1101???1?001?0?1??0200?1?111?0?0?1?0??1???1???1???11?????00?????????0?????????????10?0?00
Montanoceratops_cerorhynchus	1?1???0???????21?????????????????????????????????????????00????????????????????1?0???????????????????10???10??????0??1?????????011??1????1??????????????0????????????????????????????????????????????1???1?1???11?0??0?1??????????11??????1????1?0?100?110011??01??001101?1?10002111?1?0200?????1011101?0??1???2?0?121111?????00??????????00??????00?0?00?0?00
Prenoceratops_pieganensis	???00????????1211????????????????1?????????00????11??????000??????????????0????100??????????????1????10???10?????????1?????????011???????1??????????????0????????????????????????????????????????????????0?1???11?0????????????????1????10110?2100?100?010011???1????0101???10002111?1?0200?????1???????0???????????0?????????????????????????????????????????
Leptoceratops_gracilis	1110000?111111211?00?0?????????00101100010100??001111??1010000?????010??000000?100?????????0?10010?0110000100000000?01100000?0001000100?010?00000?0?????0???????????????????????????????????????00???1010001001110000011100110000011011110110021000100?0100100001010001010111000211101102000??211010101000000??100?1011110??1000??00????100000??00000000000000
Udanoceratops_tschizhovi	1?1?0?0?1?1??1211????????????????1??????????0????????????1??????????????????????????????????????1???110???10????????????????????????1???????????????????0??????????????????????????????????????????????????????????????????????????101???0110021?00?00?01000???0???0?01010??10002111?110200???211?1????????0???2?0?111?11?????00????????10??????????????0?????
Graciliceratops_mongoliensis	2111100???????????????????????????????????????????????????????????????????0??????????????????11010??11100020????????0020011100111???100?01000001000000010??????????????????????????????????????????????????????1?????????00????????1???????????1?0??00?11?00???????0?1101???1?0021011110000?????0??????????1???201?1???11000101????010?10??0???????0????000001
Protoceratops_andrewsi	21111001100111211?00?0?????????00101100010100??01011100000012100000020??001000?100?????????1011010?0111000200000001?0020011100111100100?01000001000000010???????????????????????????????????????00???011100110010010001110?110000111010110110111101100?01000?001101001101110100021011110000121210011101010011??20001211110??1000??001???000000??00000100000001
Protoceratops_hellenikorhinus	21111???100111211?00?0?????????00?00?00010000??010111??????12100200020??001000?100?????????1011010?0111000200000001??020011100111100100?01000001000000010?????????????????????????????????????????????????????????????1????????????1010110?1011?101100?0?0???0???010011011????00210111100000????0?????????????????????????????????????????????????????????????
Ajkaceratops_kozmai	???1?00?111111211?00?0?????????001?1?010????100????????????0??????????????????????????????????????????????????????????????????????????????????????????????????????????????????????????????????????????????????????????????????????1???01100101????????????????????????????????????????????00????0?????????????????????????????????????????????????????????????
Bagaceratops_rozhdestvenskyi	21111000111111211?00?0?????????00101021010101000100110000000210020002110000100?1010?110??0?1011010?0111000200000001?0020011100111000101001000001000000010???????????????????????????????????????00???010?001100100100011100110000111010110010111101100?01000?00110100110111?1000210111111000??0000????1???0?11?200012?1110000?10???01?1100?0001?00?0????000001
Turanoceratops_tardabilis	???????????????????????????????????????????????????1100?00????????????????1?1????2???00?10??????????????????????1?1???????????????????????????????????????????????????????????????????????????????????????????????????????????????????011000?1????????????????????????????????1021110111101???1???????????????????????????????????????????????????????????????
Zuniceratops_christopheri	21121????1?11121201100???0??0???0??0?010011?1010?111100100?020?????011010111110?02?0000020?11111110?1110???0?11?1?1?0?200?????????0??????1???001010000?10???????????????????????????????????????010??01110??1001?0?0???1???????????11??1?0011?11??1100?11100?1?0?1???11???????00210101111010??210???????????1???1??00??1?0??10?????1??????????????????01?0????
Diabloceratops_eatoni	211211111211122121111100?0??0??0110111110110101101111??100002100200021010111110102??00002??11211110121100020111?112010200111001110000010110010111100011111000?001000?0000011011100??00100?10?1011110202110?111010010?11111111111?2111??1??????????????????????????????????????11210111111110??3?0?????????????????????????????????????????????????????????????
Machairoceratops_cronusi	2112???1????????????????????????????????????????????????????????????????????????02???????????2111??121??????????????102111111011100000101100?0111100011111000??0?020?0?000111100??????0???0??0?0?10?00???0??10010010??????????????????????????????????????????????????????????????????????????????????????????????????????????????????????????????????????????
Albertaceratops_nesmoi	21121??11?1112212111?100?0??0??????????001100??101111101?00021002000?????11?111102??00012??11111110121111?20111?1???10211111101110200010110010111100011111000?001000?0001010011101?01010101101?3???????????????????????????????????111?111111111101100?12?00?1?????????????????1210111111110??320?????????????????????????????????????????????????????????????
Medusaceratops_lokii	2112???11?1112212111???????????1?1111?????100??101111101?000210?2000????011?111102?000012111??11110?21111?20111?1???102111111011100000???1??1?11110001?111000?0??000?000?010011101?00010101??0??1110202110?1100100100111???????????11??1??????????11?0?121???1?????????????????12101?1111110???20???111????????????????111??1010?????????0?1??????????????????
Xenoceratops_foremostensis	2112???1?????????????????????????????????????????????????????1????0???????????????????????????????????????????????????211111001110??001011???011?10001111???????1000?000001010?1111000100?10?103??????????????????????????????????????????????????????????????????????????????????????????????????????????????????????????????????????????????????????????????
Wendiceratops_pinhornensis	21121???12111221?111?100?0??0???????????????0??101111101000?210?200??1?1011??????????????????11?1??1????????????????1021111110111020001111011011110001?111000?001000?000?01011011100111010110101???????????????????????????????????1???????????????????????????????????????????121011111111???3?????????????1??????????????????0?111?001?0??????11????11??????
Sinoceratops_zhuchengensis	21121??1????????2???1?????????????????????1?101101?????????0211021?0????011?10?1010?10022??11????????????????110112010211111101110000011110110111100011111000?0010010001101010?101?0101010110101???????????????????????????????????11??????????????????????????????????????????????????????????????????????????????????1111?1010?111????????????11??????11????
Nasutuceratops_titusi	21121??11211122121111100?0??0??11111110001100??10111110100002100200011010111110102??001121111??????1211100???11?11201021?111?01110200011110110111100011110000??010010000100000?100??00100?10?101???????????????????????????????????11??1?????????????????1?????????????????????1210111111110??3?0???111????01??????????111??1010???1?????0?1??????????????????
Avaceratops_lammersi	21121??1121112212111?100?0??0??00111110???100??1011111010000210???0?11010111110102???011111111111101?11???20?11?11201021111100111020000?010110101?0?????10000?00??0100?0100000?100??00100?10?1?1110?00?100?110010010?111???????????11??1??????????1100?12100?11????????????????1210111111110??220???111111?01??????????111??1010???1?????01111??????????1?1???
Spinops_sternbergorum	2112???11?111???2?1?1????0??0?????????????1?0??10??????????0211011?0?????111111?010?10022101???????1????????????11201?2?11?110????0???1011011011110001?11?000?01?0?0?00010101101111110100??????????????????????????????????????????11??1??????????????????????????????????????????????????????????????????????????????????????????????????????????????????????
Coronosaurus_brinkmani	21121??11211122121111????0??0??1?1111??001100??1011001011000211002002101?11111110100101211011111110121111?201111112010211111101110100010110110111100011111000?011000?000101?1??110??00110?10????1110102110?110010010?111?????11????11?0111111111101100?12100?1111100001010111011210111111110???20???11?11?1?1??????????111??1010???1???????1????11111?0?111???
Centrosaurus_apertus	211211111211122121111100?0??0??11111110001100??1011001011000211002002101011111110100100211011111110121111?201111112010211111101110100010110110111100011111000?011000?00010101101110101110?10?10111102121101110010010?111111111111211110111111111101100?12100?1111100001010111011210111111110??320111111111101??311?0011111??1010??11?????01111??11111?011111??
Styracosaurus_albertensis	211211111211122121111100?0??0??11111110001100??1011001011000211002002101011111110100100221011111110121111?201111112010211111101110100010110110111100011111000?011000?000100010?110??01111111111111102?2??0?110010010?1111111111????1110111111111101101012100?1111100001010111011210111111110???20???11?11?1?1??3?1???11111??1010?111?????01111??11111?01111???
Rubeosaurus_ovatus	2112???112111?212111???0?0??0??111?11??00110???10?1????????0211012?0??????1?1???010?100221011?????????????????????????2?1?????????????1011??????1?00?1111?000?01?000?000?1?????110??011111111111???????????????????????????????????????1???????????????????????????????????????????????11?10????0?????????????????????????????????????????????????????????????
Einiosaurus_procurvacornis	211211111?11122121111??0?0??0?????????????100??1011001011000211012002111?11110?10101100221111111110121111?201110112010211111101110100010110110111100011111000?011000?00011?????110??01111110?1011110012100?110010010?111????????12?1110111111111101101012100?1????000??0?????0?12101?1111110??220???11?11?1?1??????????111??1010???1????????1???111???1111????
Achelousaurus_horneri	211211111211122121111100?0??0??11111110???100??1011001011000212030001111011110?101111002211111111??121111?20111?1?2010211111101110100010110110111100011111000?011000?00011?????110??01111110?1011110012100?110010010?111????????12?1110111111111101101112100?111110000101011101????????11110??320???11111???1???1??00???11???0?0?????????0??110111111?011111??
Pachyrhinosaurus_canadensis	21121??11211122121111100?0??0??11111110???100??1011001011000212030001111011110?1011?110221111111110121111?20111?1120102???111011101000??110110111???0??11????????000?000?1?????1110001111110?10111100121?0?110010010?111?????11????1110111111111101101112100?11???000??0?????0?????????11?10????0?????????????????????????????????????????????????????????????
Pachyrhinosaurus_lakustai	211211111211122121111100?0??0??11111110001100??1011001011000212030001111011110?101111102211111111??121111?20?11?112010211111101110100010110110111100011111000?011000?000110?0111110101111110?101111001211000100100100111?????11112?1110111111111101101112100?11??100001010111011210111111110??320???11?11???1??????????111??1010???1???????111??11111?0111????
Pachyrhinosaurus_perotorum	21121?11121112212111?100?0??0??111111??????00??10110???11??0?12030001111011?10??011?11022??11????????????????11???2?1?2?1?????????1??01011????11?10001?11????????000?000?0000111110011111110?????????1??????10010010???1?????111??111??1???????????????12??????????????????????12101?111?110??3?0??????????11??????00?????????????????????????????????0111????
Kosmoceratops_richardsoni	211211111111122120110211010?11000100?21000001111011001?1???02110101021100111111102?0001121111211110121110020111?112110221000?011100101102102101110000100111111031110?010001110?111111111110??0?0?112212110?111010110??11111111111211110111111011100100?12100?11???000??0?????0?1210111111110????0???1111111?11?3?1?0011???????????????????????????????????????
Vagaceratops_irvinensis	21121??11111122120110211?10?10000100?2100000???101100111100021110010211001111111010?100221111211110121110020111?1?2110221000?1111001010?0102?01110000000101111031110?010001010?101?01010100??0?01112012110?111010110?111???????????1110111111011100100?12100?1111100011010111011210111111110??320???11111?1?11?3?11????11110101011111111?0?111??111111??111111
Agujaceratops_mariscalensis	211211111111122120110201010?10000100?211000011110110011110002111001021100111111102?0001101111211111121110120111?11??10221?00?11110010112111???11101?101110110?030??0?010?0??????????????????????111201211001110100101111111111111211110111111011100100?12100?1????000??0?????0?1210111111110??320???11111?1?11?321?????1111010101111???????1????111?111111????
Mercuriceratops_gemini	2???????????????????????????????????????????????????????????????????????????????????????????????????????????????????10221?00?011100?????????????????????10100?02??????????????????????????????????????????????????????????????????????????????????????????????????????????????????????????????????????????????????????????????????????????????????????????????
Mojoceratops_kaiseni	211221111111122120110201010?10000100?210000011110110011110002111001021101111111102?00010111112111101211101201110112110221100?11110010110111310111010101110100?030010?010000010?100??00100?0??0?01112112??????1???1?0?111111111111211110111111011100100?12100?11?11000110?011??11210111111110??3201111111111?11?3211001111110101011111111?0?1111111111111111111
Chasmosaurus_belli	211221111111122120110201010?10000100?2100000111101100111100021111010211011111111110?10022??112111101211100201110112110221100?11110010110211310111000101110100?030010?010000010?100??1010100??0?011???????0?????1??1??111?????1111211110111111011100100?12100?11?1100011010111011210111111110??3201111111111011?32110011111101010111111111111111111111111111111
Chasmosaurus_russelli	21122???1111122120110211010?11000100?2100000111101100??110002111101021100111111102?010122111121111112???????1????????0221100?11110010112211010111000101110110?130010?010000010?100??1010100??0?0???????????????????????????????????????????????????????????????????????????????????????????0????0?????????????????????????????????????????????????????????????
Utahceratops_gettyi	211231111111122120110201110?11000100?211001011110110011110002111001021100111111102?01012211112111111211101201110112110221000?111100101122110101110011011101110120010?0110000110000??0010100??0?0111211?1101101010010?11??????111???1110111111011100100?12100?11??100011010111011210111111110???201??1111111011?3?1???11111101010???1?????011111111111?11111?11
Pentaceratops_sternbergii	211231111111122120110201110?11000100?211001011110110011110002111001021100111111102?00011211112111111211101201110112110221000?111100101122110101110011011101110130010?0110000110000??0010100??0?0111221???01?010100101111111111111211110111111011100100?12100?11?11000?101?111011210111111110??4201??1111111011?321???11111101010??11?????1?1111111111?11?11111
Coahuilaceratops_magnacuerna	2112?1?1111112212011021??10????00100???100?0???1011001111000211100?12?????1??????2??0????11?????????????????????????1?2?1?00??1110010????1???0111???10111011121?????????1??????????????????????????????????????????????????????????11101???11011100100?12100?11???000??0?????0?????????11110???20??????????011?????????111??1010??????????????????????????????
Anchiceratops_ornatus	21122??11111122120110210?10?11000100?200001011110110011110002110001?21100111111102??0111111112111111211101201110112110221000?1111001010?0112101111000110101112121010?1101000110000??00100?0??0?011???????0??0101011011111111111112111?01?????????00?00?12100?11???000??0?????0?????11??11110????01111111111011?32110011111101010111111111111111111111111111111
Bravoceratops_polyphemus	2???3?????????????????????????????????????1????????????????0211?011021???????????2??0????11??21??11?2111012011???1??10221?00?0111?01010?011010111?0?10111011??13?0?1?11110??1?????????10100??0?0??????????????????????????????????????????????????????????????????????????????????????????????????????????????????????????????????????????????????????????????
Regaliceratops_peterhewsi	21122???1111122120110210?11011000100?2000010111101100??1?0002110001121100111110102??10012??112111??1211101???11?112110211100?0111001010?0101100111000100101112011010?11000101??101000010100??0?0???????????????????????????????????????????????????????????????????????????????????????????0????0?????????????????????????????????????????????????????????????
Arrhinoceratops_brachyops	211221111111122120110210?10?11000100?20000101111011001?110002110001121100111111102??011111111211111121110120111?112110221000?11110010111111210111100011010110?121010?010100000?100??00100?0??0?01112212110?101010110?111?????11112111??1???????????????????????????????????????????11??11110????0?????????????????????????????????????????????????????????????
Ojoceratops_fowleri	2112???111111?????1?0??????????????????000?0???10??????????021110011?????1??111?????????????????????????????????????102210???0111??1?1???1????1??1000???10110?1????????????????????????????????????????????????????????????????????1110111111011100100?12100?11???000??0?????0?????????1??1????2???????????????????????1?????0?0??????????????????????????????
Torosaurus_latus	21120111111112212011020??111??100100?20???1011110110011110002111001021100111111102??01112111121111112111012011101?2110221000?1111001010?011110111100212010110?12100??010100000?100??00100?10?1021112212110?101010111?111?????11112?11??1???????????????????????????????????????1210111111110????0???????????1??????????111??1010?????????0????????????????????
Torosaurus_utahensis	21?20???????1??????????????????????????????????????????????0211?00??2???0111111102??010121111211111121110020111???2?10221000?1111001010?011110111100212010110?12?0011010100000?100??00100?10?102???????????????????????????????????1110111111011100100?12100?11?110001101011101121011111111????3????111??1101??????????111??1010??????????????????????????????
Eotriceratops_xerinsularis	21120??11111122120110200?11011000100???00010???1011001111000211??0?????0011??11102??0101211112111??121110020??????????221?????111??1?????1??????????????10110?111????????????????????????????????????????????1010?1??1?????????????11??1???????????????????????????????????????????11??11?10??4?0???11?11?????????????????????????????????????????????????????
Nedoceratops_hatcheri	211201111111122120110200?11111100100?20???1?111101100??11000211100???110011?111102??01012????211111?21110020?11??121102210???0111??1?1???1011?111100211010110?12????????0?????????????????0??0?01111212110?1?1010111?1111111111????11??1???????????????????????????????????????????11??11??0??3?0?????????????????????????????????????????????????????????????
Triceratops_horridus	211201111111122120110200?11111100100?200001011110110011110002111001021100111111102?00101211112111111211100201110112110221000?0111001010?010111101?0?????10110?1210111010100000?100??00100?0??0?0111121211011110101111111111111111211110111111011100100?12100?1101100011010111011210111111110??430111111111101??321?0011111??1010??11?????11111??11111?11111111
Triceratops_prorsus	211201111111122120110200?11111100100?200001011110110011110002111001021100111111102??0101211112111111211100201110112110221000?0111001010?010111101?0?????10110?1210111010100000?100??00100?0??0?0111121211011110101111111111111111211110111111011100100?12100?11011000?101?111011210111111110??4301111111111?1??3?1???11111??1010??11??????11??????????????????
Beg_tse	?11??????????021?????0????????????1????????10????01??????00??0?????????????1?????????????????10010?010??????????????????????????????????????????????????????????????????????????????????????????????????????????????????0??????????????????????010?000?0?0???????1000111100?????10?011?10??101??0?????????????????????????????????????????????????????????????
;
proc /;
comments 0
;
